# Supplementary material for: Novel Tick Phlebovirus Genotypes Lacking Evidence for Vertebrate Infections in Anatolia and Thrace, Turkey
Source: Viruses. 2019 Aug 1;11(8):703. doi: 10.3390/v11080703 (PMC6723390; doi:10.3390/v11080703)
Supplement: Supplementary file 1 [file viruses-11-00703-s001.zip]

Archive with 4 entries (4 files):
- FigureS3revision.pdf
- FigureS4revision.pdf
- TableS1revisedKE.xls
- TableS2revisedKE.xls
