# Supplementary material for: Novel Tick Phlebovirus Genotypes Lacking Evidence for Vertebrate Infections in Anatolia and Thrace, Turkey
Source: Viruses. 2019 Aug 1;11(8):703. doi: 10.3390/v11080703 (PMC6723390; doi:10.3390/v11080703)
Supplement: Supplementary file 1 [file viruses-11-00703-s001.zip › TableS1revisedKE.xls]

## Sheet: Sheet1
	Istanbul (Asian)				Istanbul (European)				Kırklareli				Tekirdağ				Edirne				Mersin				Adıyaman				Şanlıurfa
Species	♀	♂	Nymph	Larva	♀	♂	Nymph	Larva	♀	♂	Nymph	Larva	♀	♂	Nymph	Larva	♀	♂	Nymph	Larva	♀	♂	Nymph	Larva	♀	♂	Nymph	Larva	♀	♂	Nymph	Larva
Dermacentor marginatus	0	0	0	0	0	0	0	0	21	8	0	0	0	0	0	0	0	0	0	0	0	0	0	0	0	0	0	0	0	0	0	0
Dermacentor sp.	0	0	0	8	0	0	0	0	0	0	2	0	0	0	0	0	0	0	0	0	0	0	0	0	0	0	0	0	0	0	0	0
Haemaphysalis inermis	0	0	0	0	0	0	0	0	231	42	0	0	0	0	0	0	49	5	0	0	0	0	0	0	0	0	0	0	0	0	0	0
Haemaphysalis parva	0	0	0	0	375	0	0	0	113	185	0	0	0	0	0	0	0	0	0	0	0	0	0	0	0	0	0	0	0	0	0	0
Haemaphysalis punctata	0	0	0	0	0	0	0	0	36	37	0	0	0	0	0	0	12	8	0	0	0	0	0	0	0	0	0	0	0	0	0	0
Haemaphysalis sp.	0	0	8	0	0	0	404	0	0	0	0	0	0	0	0	0	0	0	0	0	0	0	0	0	0	0	0	0	0	0	0	0
Hyalomma aegyptium	0	0	0	0	0	0	0	0	0	0	0	0	0	0	0	0	0	0	0	0	0	0	0	0	0	0	0	0	8	3	0	0
Hyalomma marginatum	0	0	0	0	0	0	0	0	347	356	292	0	3	20	1	0	2	1	0	0	0	0	0	0	0	0	0	0	0	0	0	0
Hyalomma scupense	0	0	0	0	0	0	0	0	533	429	0	0	0	0	0	0	0	0	0	0	0	0	0	0	0	0	0	0	0	0	0	0
Ixodes ricinus	17	10	0	0	5	3	0	0	155	32	0	0	0	0	0	0	32	18	0	0	0	0	0	0	0	0	0	0	0	0	0	0
Ixodes sp.	0	0	108	1390	0	0	29	684	0	0	1	0	0	0	0	0	0	0	0	0	0	0	0	0	0	0	0	0	0	0	0	0
Rhipicephalus bursa	0	0	0	0	0	0	0	0	198	240	0	0	0	0	0	0	5	1	0	0	28	37	0	0	14	16	0	0	0	0	0	0
Rhipicephalus sanguineus s.l.	0	0	0	0	0	0	0	0	0	0	0	0	0	0	0	0	0	0	0	0	52	63	2	0	7	5	0	0	38	29	0	0
Rhipicephalus turanicus	0	0	0	0	0	0	0	0	206	113	0	0	126	138	0	0	1	0	0	0	0	0	0	0	9	17	0	0	0	0	0	0
Rhipicephalus sp.	0	0	0	3	0	0	0	0	0	0	96	9	0	0	0	0	0	0	6	0	0	0	0	0	0	0	0	0	0	0	0	0
	17	10	116	1401	380	3	433	684	1840	1442	391	9	129	158	1	0	101	33	6	0	80	110	2	0	30	38	0	0	46	32	0	0
Total	3044								3682				288				140				192				68				78
Pool	185								357				15				15				17				11				9
