# Supplementary material for: Novel Tick Phlebovirus Genotypes Lacking Evidence for Vertebrate Infections in Anatolia and Thrace, Turkey
Source: Viruses. 2019 Aug 1;11(8):703. doi: 10.3390/v11080703 (PMC6723390; doi:10.3390/v11080703)
Supplement: Supplementary file 1 [file viruses-11-00703-s001.zip › TableS2revisedKE.xls]

## Sheet: Sheet1
Code	Province	Species	Composition	Host	Sequence Info	Total reads	Target reads
P3	Mersin	R. sanguineus s. l.	12♂	Canis familiaris	MN069028	971348	3079
P7	Mersin	R. sanguineus s. l.	10♀	Canis familiaris	MN069030	2353633	29465
P9	Mersin	R. sanguineus s. l.	6♀	Canis familiaris	MN069029	1295787	40335
P10	Mersin	R. sanguineus s. l.	7♀	Canis familiaris	-	1075050	-
P11	Mersin	R. bursa	2♂	Capra hircus	-	1556074	-
P29	Kırklareli	R. turanicus	14♂	Ovis aries	-	1196782	-
21	Tekirdağ	R. turanicus	26♀	Bos taurus	MN069013	-	-
22	Tekirdağ	R. turanicus	23♂	Bos taurus	MN069014	-	-
23	Tekirdağ	R. turanicus	33♂	Bos taurus	MN069015	-	-
24	Tekirdağ	R. turanicus	20♀	Bos taurus	MN069016	-	-
25	Tekirdağ	R. turanicus	17♂	Bos taurus	MN069017	-	-
26	Tekirdağ	R. turanicus	15♀	Bos taurus	MN069018	-	-
27	Kırklareli	R. turanicus	4♀	Bos taurus	MN069019	-	-
29	Kırklareli	R. turanicus	31♀	Bos taurus	MN069020	-	-
30	Kırklareli	R. turanicus	11♀	Bos taurus	Identical as 29	-	-
31	Kırklareli	R. turanicus	2♂	Bos taurus	MN069021	-	-
32	Kırklareli	R. turanicus	6♂	Ovis aries	Identical as 31	-	-
40	Kırklareli	R. bursa	5♂	Bos taurus	MN069023	-	-
41	Kırklareli	R. bursa	4♀	Bos taurus	MN069024	-	-
42	Kırklareli	R. bursa	17♀	Bos taurus	MN069025	-	-
43	Kırklareli	R. bursa	20♀	Bos taurus	MN069026	-	-
47	Kırklareli	Hae. punctata	1♀	Bos taurus	MN069027	-	-
48	Kırklareli	Hae. punctata	5♂	Bos taurus	Identical as 47	-	-
37	Kırklareli	H. scupense	27♀	Bos taurus	MN069022	-	-
38	Kırklareli	H. scupense	38♂	Bos taurus	Identical as 38	-	-
3	Şanlıurfa	R. sanguineus s. l.	4♀	Bos taurus	Identical as P7	-	-
8	Şanlıurfa	R. sanguineus s. l.	7♂	Bos taurus	Identical as P9	-	-
7	Mersin	R. bursa	12♀	Canis familiaris	Identical as 41	-	-
9	Mersin	R. bursa	17♂	Canis familiaris	Identical as 43	-	-
